# Supplementary material for: Efficient Learning-Based Robotic Navigation Using Feature-Based RGB-D Pose Estimation and Topological Maps
Source: Entropy (Basel). 2025 Jun 15;27(6):641. doi: 10.3390/e27060641 (PMC12191688; doi:10.3390/e27060641)
Supplement: Supplementary file 1 [file entropy-27-00641-s001.zip]

Archive with 8 entries (8 files):
- supplementary_material/task-3.gif
- supplementary_material/task-4.gif
- supplementary_material/task-5.gif
- supplementary_material/task-8.gif
- supplementary_material/task-2.gif
- supplementary_material/task-1.gif
- supplementary_material/task-6.gif
- supplementary_material/task-7.gif
